# Supplementary material for: Therapeutic interventions for heart failure in Colombia: result of a Delphi panel
Source: PLoS One. 2024 Sep 3;19(9):e0304124. doi: 10.1371/journal.pone.0304124 (PMC11371197; doi:10.1371/journal.pone.0304124)
Supplement: S1 Table — (XLSX) [file pone.0304124.s002.xlsx]

## Sheet: Delphi 1era y 2da Ronda
							0	1 a 3	4 a 6	7 y 9	10
							No relevante	Baja relevancia	medianamente relevante	Muy relevante	Absolutamente escencial
							0	1	2	3	4
	sexo	Edad	TFO	TNF	CDI	CRS	Resincronizador	CX	Cardiosensibilizadores	asistencia mecanica	TC		Educación del paciente, cambios del estilo de vida, rehabilitación cardiovascular dirigida a pacientes con insuficiencia cardíaca	TTO rms	tto rms	otros t
cardiologo	M	40-50	1	1	1	1	0	1	1	1	1	1	3	bb	1	ninguno	0
cardiologo	M	60-70	1	1	1	1	1	1	1	1	1	1	4 (dieta)	todos	1	bb	1
ecocard	F	30-40	1	1	1	1	1	1	1	1	1	1	4 (hierro iv)	bb	1	ninguno	0
fallologo	M	40-50	1	1	1	1	1	1	1	1	1	1	3 rehab	todos	1	Modulación de sustratos arrítmicos y simpatectomía	1
cardiologo	M	30-40	1	1	1	1	1	1	1	1	1	0	4 ninguno	bb	1	ninguno	0
cardiologo	M	40-50	1	1	1	1	1	1	1	1	1	1	3 hidralazina y vericguat	todos	1	ninguno	0
cardiologo	F	30-40	1	1	1	1	1	1	1	1	1	1	3 modulación de sustratos arrítmicos	bb	1	ninguno	0
hemodinam	M	40-50	1	1	1	1	1	1	1	1	1	1	4 inh SGLT2	bb	1	RVC QX estudio stich	1
ecocard	M	50-60	1	1	1	1	1	1	1	1	1	1	3 denervacion renal-celulas madres	todos	1	ablacion, terapia genica	1
cardiologo	M	30-40	1	1	1	1	1	1	1	1	1	1	3 hierro IV	todos	1	Rehab	1
hemodinam	M	50-60	1	1	1	1	1	1	1	1	1	1	2 vericiguat	bb	1	ninguno	0
electrof	M	40-50	1	1	1	1	1	1	1	1	1	0	4 ninguno	bb	1	ninguno	0
electrof	M	60-70	1	1	1	1	1	1	1	1	1	0	0 ninguno	todos	1	denervacion simpatica	1
electrof	M	40-50	1	1	1	1	1	1	1	1	1	1	hierro IV	todos	1	ablacion, terapia genica	1
mediana			1	1	1	1	1	1	1	1	1	1			1		0.5
promedio			1	1	1	1	0.928571	1	1	1	1	0.785714			1		0.5
moda			1	1	1	1	1	1	1	1	1	1			1		0

## Sheet: Delphi 2da Ronda
	Edad			tto IC	TFO	TNF	CDI	CRS	Resincronizador	CX	Cardiosensibilizadores	asistencia mecanica	TC		Educación del paciente, cambios del estilo de vida, rehabilitación cardiovascular dirigida a pacientes con insuficiencia cardíaca	TTO rms	tto rms	otros t
cardiologo	40-50	2	1	todos	3	3	3	3	0	4	2	3	3	3	3	bb	3	ninguno	4
cardiologo	60-70	4	2	val sacub	4	4	4	4	4	4	4	4	4	4	4 (dieta)	todos	4	bb	4
ecocard	30-40	1	1	todos	4	4	4	4	4	4	3	3	4	4	4 (hierro iv)	bb	4	ninguno	4
fallologo	40-50	2	1	todos	3	3	3	3	1	3	2	3	3	3	3 rehab	todos	3	Modulación de sustratos arrítmicos y simpatectomía	3
cardiologo	30-40	1	1	todos	4	4	3	4	3	3	3	3	3	4	4 ninguno	bb	4	ninguno	3
cardiologo	40-50	2	1	todos	3	3	1	3	2	2	3	3	3	3	3 hidralazina y vericguat	todos	3	ninguno	4
cardiologo	30-40	1	1	todos	3	3	3	3	3	3	3	3	3	3	3 modulación de sustratos arrítmicos	bb	3	ninguno	3
hemodinam	40-50	2	1	todos	4	4	3	4	2	3	3	3	3	4	4 inh SGLT2	bb	4	RVC QX estudio stich	3
ecocard	50-60	3	1	todos	3	3	3	3	3	3	3	1	3	3	3 denervacion renal-celulas madres	todos	2	ablacion, terapia genica	3
cardiologo	30-40	1	1	todos	3	3	3	3	3	3	3	3	3	3	3 hierro IV	todos	3	Rehab	3
hemodinam	50-60	3	1	todos	4	3	3	3	1	2	3	3	3	2	2 vericiguat	bb	4	ninguno	0
electrof	40-50	2	1	todos	4	4	3	3	3	2	3	3	3	4	4 ninguno	bb	4	ninguno	4
electrof	60-70	4	1	todos	4	3	3	4	4	3	4	3	3	0	0 ninguno	todos	1	denervacion simpatica	3
electrof	40-50	4	1	todos	4	4	4	4	4	4	4	4	4	4	hierro IV	todos	4	denervacion simpatica	4
mediana		2	1		4	3	3	3	3	3	3	3	3	3			3.5		3
promedio		2.15385	1.07692		3.57143	3.42857	3.07143	3.42857	2.64286	3.07143	3.07143	3	3.21429	3.14286			3.28571		3.21429
moda		2	1		4	3	3	3	3	3	3	3	3	3			4		3

## Sheet: Delphi 3ra Ronda
	TFO	TNF	CDI	CRS	RSC	CX	Cardiosensibilizadores	asistencia mecanica	TC	otrsIC	TTO rms	otros rms
	3	3	3	3	2	4	2	3	3	3	3	4
	4	4	4	4	4	4	4	4	4	4	4	4
	4	4	4	4	4	4	3	3	4	4	4	4
	3	3	3	3	2	3	2	3	3	3	3	3
	4	4	3	4	3	3	3	3	3	4	4	3
	3	3	1	3	3	2	3	3	3	3	3	4
	3	3	3	3	3	3	3	3	3	3	3	3
	4	4	3	4	3	3	3	3	3	4	4	3
	3	3	3	3	3	3	3	1	3	3	2	3
	3	3	3	3	3	3	3	3	3	3	3	3
	4	3	3	3	2	2	3	3	3	2	4	0
	4	4	3	3	3	2	3	3	3	4	4	4
	4	3	3	4	4	3	4	3	3	0	1	3
	4	4	4	4	4	4	4	4	4	4	4	4
	4	3	3	3	3	3	3	3	3	3	3.5	3
	3.57143	3.42857	3.07143	3.42857	3.07143	3.07143	3.07143	3	3.21429	3.14286	3.28571	3.21429
	4	3	3	3	3	3	3	3	3	3	4	3

## Sheet: Delphi 3ra y  4ta Ronda
		3era ronda					3ra ronda			4ta ronda			remplazo
	Edad	Resincronizador		Resincronizador
cardiologo	40-50	0		2	2		2		20-30	3	2		2
cardiologo	60-70	4					4						4
ecocard	30-40	4					4						4
fallologo	40-50	1		1	1		1		20-30	2	3		2.5
cardiologo	30-40	3					3						3
cardiologo	40-50	2		3	3		3		20-30	2	3		2.5
cardiologo	30-40	3					3						3
hemodinam	40-50	2		3	3		3		20-30	2	4		3
ecocard	50-60	3					3						3
cardiologo	30-40	3					3						3
hemodinam	50-60	1		1	1		1		20-30	2	3		2.5
electrof	40-50	3					3						3
electrof	60-70	4					4						4
electrof	40-50	4					4						4
mediana		3		2	2		3			2	3		3
promedio		2.64286		2	2		2.92857			2.2	3		3.10714
moda		3		1	1		3			2	3		3

## Sheet: Delphi 3ra, 4ta Ronda y Remplaz
		3era ronda					3ra ronda			4ta ronda			remplazo
	Edad	Resincronizador		Resincronizador
cardiologo	40-50	0		5	6		6		20-30	5	7		6
cardiologo	60-70	10					10						10
ecocard	30-40	10					10						10
fallologo	40-50	1		6	6		6		20-30	6	8		7
cardiologo	30-40	8					8						8
cardiologo	40-50	4		7	7		7		20-30	5	9		7
cardiologo	30-40	7					7						7
hemodinam	40-50	4		7	7		7		20-30	6	10		8
ecocard	50-60	8					8						8
cardiologo	30-40	9					9						9
hemodinam	50-60	3		6	6		6		20-30	5	9		7
electrof	40-50	8					8						8
electrof	60-70	10					10						10
electrof	40-50	10					10						10
		92		31	32		112			27	43		115
mediana		8		6	6		8			5	9		8
promedio		6.57143		6.2	6.4		8			5.4	8.6		8.21429
moda		10		6	6		10			5	9		10

## Sheet: Comparación Rondas
	rsc2	rsc3	rsc4
	0	6	6
	10	10	10
	10	10	10
	1	6	7
	8	8	8
	4	7	7
	7	7	7
	4	7	8
	8	8	8
	9	9	9
	3	6	7
	8	8	8
	10	10	10
	10	10	10
	92	112	115
	rsc1	rsc2	rsc1	rsc2
	6	6	5	7
	6	6	6	8
	7	7	5	9
	7	7	6	10
	6	6	5	9
	32	32	27	43

## Sheet: 3ra ronda 1
				3ra ronda
TFO	TNF	CDI	CRS	Rsc	CX	Csens	asist	TC	otros IC	tto rms	otros RMS
9	9	9	9	6	10	5	9	9	9	9	10
10	10	10	10	10	10	10	10	10	10	10	10
10	10	10	10	10	10	8	8	10	10	10	10
9	9	9	9	6	7	6	9	9	9	9	7
10	10	7	10	8	8	8	8	8	9	10	7
9	9	2	9	7	5	9	9	9	6	9	10
9	9	9	9	7	8	9	9	9	9	9	9
10	10	9	10	7	9	7	9	9	10	10	9
9	8	8	9	8	8	7	3	7	8	4	8
9	9	9	9	9	9	9	9	9	9	9	9
10	9	9	9	6	5	8	9	9	6	10	0
10	10	7	8	8	6	7	8	9	10	9	10
10	8	9	10	10	8	9	9	9	0	3	7
10	10	10	10	10	10	10	10	10	10	10	10
134	130	117	131	112	113	112	119	126	115	121	116
95.7143	92.8571	83.5714	93.5714	80	80.7143	80	85	90	82.1429	86.4286	82.8571
10	9	9	9	8	8	8	9	9	9	9	9
9.57143	9.28571	8.35714	9.35714	8	8.07143	8	8.5	9	8.21429	8.64286	8.28571
10	9	9	9	10	10	9	9	9	9	9	10

## Sheet: Todas las intervenciones
	Edad			tto IC	TFO	TNF	CDI	CRS	Resincronizador	CX	Cardiosensibilizadores	asistencia mecanica	TC			TTO rms	tto rms	otros t
cardiologo	40-50	2	1	todos	9	9	9	9	0	10	5	9	9	9	educacion, rh cardiaca y cambio estilo vida	bb	9	ninguno	10
cardiologo	60-70	4	2	val sacub	10	10	10	10	10	10	10	10	10	10	4 (dieta)	todos	10	bb	10
ecocard	30-40	1	1	todos	10	10	10	10	10	10	8	8	10	10	4 (hierro iv)	bb	10	ninguno	10
fallologo	40-50	2	1	todos	9	9	9	9	1	7	6	9	9	9	3 rehab	todos	9	Modulación de sustratos arrítmicos y simpatectomía	7
cardiologo	30-40	1	1	todos	10	10	7	10	8	8	8	8	8	9	4 ninguno	bb	10	ninguno	7
cardiologo	40-50	2	1	todos	9	9	2	9	4	5	9	9	9	6	3 hidralazina y vericguat	todos	9	ninguno	10
cardiologo	30-40	1	1	todos	9	9	9	9	7	8	9	9	9	9	3 modulación de sustratos arrítmicos	bb	9	ninguno	9
hemodinam	40-50	2	1	todos	10	10	9	10	4	9	7	9	9	10	4 inh SGLT2	bb	10	RVC QX estudio stich	9
ecocard	50-60	3	1	todos	9	8	8	9	8	8	7	3	7	8	3 denervacion renal-celulas madres	todos	4	ablacion, terapia genica	8
cardiologo	30-40	1	1	todos	9	9	9	9	9	9	9	9	9	9	3 hierro IV	todos	9	Rehab	9
hemodinam	50-60	3	1	todos	10	9	9	9	3	5	8	9	9	6	2 vericiguat	bb	10	ninguno	0
electrof	40-50	2	1	todos	10	10	7	8	8	6	7	8	9	10	4 ninguno	bb	9	ninguno	10
electrof	60-70	4	1	todos	10	8	9	10	10	8	9	9	9	0	0 ninguno	todos	3	denervacion simpatica	7
electrof	40-50	4	1	todos	10	10	10	10	10	10	10	10	10	10	hierro iv	todos	10	ablacion, terapia genica	10
					134	130	117	131	92	113	112	119	126	115			121		116
					95.7143	92.8571	83.5714	93.5714	65.7143	80.7143	80	85	90	82.1429			86.4286		82.8571
mediana		2	1		10	9	9	9	8	8	8	9	9	9			9		9
promedio		2.28571	1.07143		9.57143	9.28571	8.35714	9.35714	6.57143	8.07143	8	8.5	9	8.21429			8.64286		8.28571
moda		2	1		10	9	9	9	10	10	9	9	9	9			9		10

## Sheet: 3ra ronda 2
				3ra ronda
TFO	TNF	CDI	CRS	Rsc	CX	Csens	asist	TC	otros IC	tto rms	otros RMS
9	9	9	9	0	10	5	9	9	9	9	10
10	10	10	10	10	10	10	10	10	10	10	10
10	10	10	10	10	10	8	8	10	10	10	10
9	9	9	9	1	7	6	9	9	9	9	7
10	10	7	10	8	8	8	8	8	9	10	7
9	9	2	9	4	5	9	9	9	6	9	10
9	9	9	9	7	8	9	9	9	9	9	9
10	10	9	10	4	9	7	9	9	10	10	9
9	8	8	9	8	8	7	3	7	8	4	8
9	9	9	9	9	9	9	9	9	9	9	9
10	9	9	9	3	5	8	9	9	6	10	0
10	10	7	8	8	6	7	8	9	10	9	10
10	8	9	10	10	8	9	9	9	0	3	7
10	10	10	10	10	10	10	10	10	10	10	10
134	130	117	131	92	113	112	119	126	115	121	116
95.7143	92.8571	83.5714	93.5714	65.7143	80.7143	80	85	90	82.1429	86.4286	82.8571
10	9	9	9	8	8	8	9	9	9	9	9
9.57143	9.28571	8.35714	9.35714	6.57143	8.07143	8	8.5	9	8.21429	8.64286	8.28571
10	9	9	9	10	10	9	9	9	9	9	10

## Sheet: 3ra Ronda 3
				3ra ronda
TFO	TNF	CDI	CRS	Rsc	CX	Csens	asist	TC	otros IC	tto rms	otros RMS
9	9	9	9	6	10	5	9	9	9	9	10
10	10	10	10	10	10	10	10	10	10	10	10
10	10	10	10	10	10	8	8	10	10	10	10
9	9	9	9	7	7	6	9	9	9	9	7
10	10	7	10	8	8	8	8	8	9	10	7
9	9	2	9	7	5	9	9	9	6	9	10
9	9	9	9	7	8	9	9	9	9	9	9
10	10	9	10	8	9	7	9	9	10	10	9
9	8	8	9	8	8	7	3	7	8	4	8
9	9	9	9	9	9	9	9	9	9	9	9
10	9	9	9	7	5	8	9	9	6	10	0
10	10	7	8	8	6	7	8	9	10	9	10
10	8	9	10	10	8	9	9	9	0	3	7
10	10	10	10	10	10	10	10	10	10	10	10
134	130	117	131	115	113	112	119	126	115	121	116
95.7143	92.8571	83.5714	93.5714	82.1429	80.7143	80	85	90	82.1429	86.4286	82.8571
10	9	9	9	8	8	8	9	9	9	9	9
9.57143	9.28571	8.35714	9.35714	8.21429	8.07143	8	8.5	9	8.21429	8.64286	8.28571
10	9	9	9	10	10	9	9	9	9	9	10
